# Supplementary material for: Therapeutic Cancer Vaccination with Immunopeptidomics-Discovered Antigens Confers Protective Antitumor Efficacy
Source: Cancers (Basel). 2021 Jul 7;13(14):3408. doi: 10.3390/cancers13143408 (PMC8306067; doi:10.3390/cancers13143408)
Supplement: Supplementary file 1 [file cancers-13-03408-s001.zip]

Archive with 3 entries (3 files):
- cancers-1267045-supplementary.pdf
- Supplementary_data file_2.pdf
- Supplementary_data_file_1.xlsx
